# Supplementary material for: Annual transcriptome of a key zooplankton species, the copepod Calanus finmarchicus
Source: Ecol Evol. 2022 Feb 22;12(2):e8605. doi: 10.1002/ece3.8605 (PMC8861585; doi:10.1002/ece3.8605)
Supplement: Supplementary file 1 — Table S1‐S4 [file ECE3-12-e8605-s001.xlsx]

## Sheet: Supplementary Tables
Supplementary Tables.
"Annual transcriptome of a key zooplankton species, the copepod Calanus finmarchicus"
Laura Payton, Céline Noirot, Kim S. Last, Jordan Grigor, Lukas Hüppe, David V. P. Conway, Mona Dannemeyer, Amandine Suin, Bettina Meyer
2022
Supplementary Table 1: Sample details on the sampling design and overview of the experimental workflow used to generate the transcriptomic data output. Related to Figure 1 and Table 1.
Supplementary Table 2: CTD, Sun and Moon metadata for each sampling time (https://www.timeanddate.com/sun/uk/oban; https://www.timeanddate.com/moon/phases/uk/oban; https://www.tidetimes.co.uk/bonawe-tide-times).
Supplementary Table 3: Sample details on sequencing depth, mapping statistics on the reference transcriptome (Salmon), and filtering statistics of the outlier component (comp92_c0_seq1; GAXK01170082.1) and comps with less than 1 CPM (Count Per Million).
Supplementary Table 4: Correlation between replicates before and after filtering the outlier component (comp92_c0_seq1; GAXK01170082.1); related to Figure 3.

## Sheet: Supplementary Table 1
Supplementary Table 1: Sample details on the sampling design and overview of the experimental workflow used to generate the transcriptomic data output. Related to Figure 1 and Table 1. Copepods were sampled in the field and transferred from the net into the stabilization solution (RNAlater) within 5 minutes.
Samples	Replicate	Month	Sampling site	Station name	Geographical position	Date (m/d/y)	Season	Time (h, UTC)	Protocol 1	Protocol 2	Protocol 3	Protocol 4	BioProject ID	BioSampleObject ID	SRR data accession	Study	Filename	Filename2
Jan.1	replicate 1	January	Bonawe deep, Loch Etive, Scotland, UK	RE5	56.45°N, 5.18°W	2019-01-09	Winter	12:08:00	Sampling from 140 m to 50 m depth	Sorting of 25 CV C. finmarchicus	RNA extraction	RNA-sequencing	PRJNA734260	SAMN19487475	SRR14700075	SRP322124	CfANNUAL-t1-1_ATATGGAT-CTGTATTA-BHGL7WDSXY_L003_R1.fastq.gz	CfANNUAL-t1-1_ATATGGAT-CTGTATTA-BHGL7WDSXY_L003_R2.fastq.gz
Jan.2	replicate 2	January	Bonawe deep, Loch Etive, Scotland, UK	RE5	56.45°N, 5.18°W	2019-01-09	Winter	12:08:00	Sampling from 140 m to 50 m depth	Sorting of 25 CV C. finmarchicus	RNA extraction	RNA-sequencing	PRJNA734260	SAMN19487476	SRR14700074	SRP322124	CfANNUAL-t1-2_GCGCAAGC-TCACGCCG-BHGL7WDSXY_L003_R1.fastq.gz	CfANNUAL-t1-2_GCGCAAGC-TCACGCCG-BHGL7WDSXY_L003_R2.fastq.gz
Jan.3	replicate 3	January	Bonawe deep, Loch Etive, Scotland, UK	RE5	56.45°N, 5.18°W	2019-01-09	Winter	12:08:00	Sampling from 140 m to 50 m depth	Sorting of 25 CV C. finmarchicus	RNA extraction	RNA-sequencing	PRJNA734260	SAMN19487477	SRR14700062	SRP322124	CfANNUAL-t1-3_AAGATACT-ACTTACAT-BHGL7WDSXY_L003_R1.fastq.gz	CfANNUAL-t1-3_AAGATACT-ACTTACAT-BHGL7WDSXY_L003_R2.fastq.gz
Feb.1	replicate 1	February	Bonawe deep, Loch Etive, Scotland, UK	RE5	56.45°N, 5.18°W	2019-02-11	Winter	12:15:00	Sampling from 140 m to 50 m depth	Sorting of 25 CV C. finmarchicus	RNA extraction	RNA-sequencing	PRJNA734260	SAMN19487478	SRR14700055	SRP322124	CfANNUAL-t2-1_GGAGCGTC-GTCCGTGC-BHGL7WDSXY_L003_R1.fastq.gz	CfANNUAL-t2-1_GGAGCGTC-GTCCGTGC-BHGL7WDSXY_L003_R2.fastq.gz
Feb.2	replicate 2	February	Bonawe deep, Loch Etive, Scotland, UK	RE5	56.45°N, 5.18°W	2019-02-11	Winter	12:15:00	Sampling from 140 m to 50 m depth	Sorting of 25 CV C. finmarchicus	RNA extraction	RNA-sequencing	PRJNA734260	SAMN19487479	SRR14700045	SRP322124	CfANNUAL-t2-2_ATGGCATG-AAGGTACC-BHGL7WDSXY_L003_R1.fastq.gz	CfANNUAL-t2-2_ATGGCATG-AAGGTACC-BHGL7WDSXY_L003_R2.fastq.gz
Feb.3	replicate 3	February	Bonawe deep, Loch Etive, Scotland, UK	RE5	56.45°N, 5.18°W	2019-02-11	Winter	12:15:00	Sampling from 140 m to 50 m depth	Sorting of 25 CV C. finmarchicus	RNA extraction	RNA-sequencing	PRJNA734260	SAMN19487480	SRR14700044	SRP322124	CfANNUAL-t2-3_GCAATGCA-GGAACGTT-BHGL7WDSXY_L003_R1.fastq.gz	CfANNUAL-t2-3_GCAATGCA-GGAACGTT-BHGL7WDSXY_L003_R2.fastq.gz
Mar.1	replicate 1	March	Bonawe deep, Loch Etive, Scotland, UK	RE5	56.45°N, 5.18°W	2019-03-11	Winter	11:55:00	Sampling from 140 m to 50 m depth	Sorting of 25 CV C. finmarchicus	RNA extraction	RNA-sequencing	PRJNA734260	SAMN19487481	SRR14700043	SRP322124	CfANNUAL-t3-1_GTTCCAAT-AATTCTGC-BHGL7WDSXY_L003_R1.fastq.gz	CfANNUAL-t3-1_GTTCCAAT-AATTCTGC-BHGL7WDSXY_L003_R2.fastq.gz
Mar.2	replicate 2	March	Bonawe deep, Loch Etive, Scotland, UK	RE5	56.45°N, 5.18°W	2019-03-11	Winter	11:55:00	Sampling from 140 m to 50 m depth	Sorting of 25 CV C. finmarchicus	RNA extraction	RNA-sequencing	PRJNA734260	SAMN19487482	SRR14700042	SRP322124	CfANNUAL-t3-2_ACCTTGGC-GGCCTCAT-BHGL7WDSXY_L003_R1.fastq.gz	CfANNUAL-t3-2_ACCTTGGC-GGCCTCAT-BHGL7WDSXY_L003_R2.fastq.gz
Mar.3	replicate 3	March	Bonawe deep, Loch Etive, Scotland, UK	RE5	56.45°N, 5.18°W	2019-03-11	Winter	11:55:00	Sampling from 140 m to 50 m depth	Sorting of 25 CV C. finmarchicus	RNA extraction	RNA-sequencing	PRJNA734260	SAMN19487483	SRR14700041	SRP322124	CfANNUAL-t3-3_ATATCTCG-ATCTTAGT-BHGL7WDSXY_L003_R1.fastq.gz	CfANNUAL-t3-3_ATATCTCG-ATCTTAGT-BHGL7WDSXY_L003_R2.fastq.gz
Apr.1	replicate 1	April	Bonawe deep, Loch Etive, Scotland, UK	RE5	56.45°N, 5.18°W	2019-04-08	Spring	11:30:00	Sampling from 140 m to 50 m depth	Sorting of 25 CV C. finmarchicus	RNA extraction	RNA-sequencing	PRJNA734260	SAMN19487484	SRR14700040	SRP322124	CfANNUAL-t4-1_GCGCTCTA-GCTCCGAC-BHGL7WDSXY_L003_R1.fastq.gz	CfANNUAL-t4-1_GCGCTCTA-GCTCCGAC-BHGL7WDSXY_L003_R2.fastq.gz
Apr.2	replicate 2	April	Bonawe deep, Loch Etive, Scotland, UK	RE5	56.45°N, 5.18°W	2019-04-08	Spring	11:30:00	Sampling from 140 m to 50 m depth	Sorting of 25 CV C. finmarchicus	RNA extraction	RNA-sequencing	PRJNA734260	SAMN19487485	SRR14700073	SRP322124	CfANNUAL-t4-2_AACAGGTT-ATACCAAG-BHGL7WDSXY_L003_R1.fastq.gz	CfANNUAL-t4-2_AACAGGTT-ATACCAAG-BHGL7WDSXY_L003_R2.fastq.gz
Apr.3	replicate 3	April	Bonawe deep, Loch Etive, Scotland, UK	RE5	56.45°N, 5.18°W	2019-04-08	Spring	11:30:00	Sampling from 140 m to 50 m depth	Sorting of 25 CV C. finmarchicus	RNA extraction	RNA-sequencing	PRJNA734260	SAMN19487486	SRR14700072	SRP322124	CfANNUAL-t4-3_GGTGAACC-GCGTTGGA-BHGL7WDSXY_L003_R1.fastq.gz	CfANNUAL-t4-3_GGTGAACC-GCGTTGGA-BHGL7WDSXY_L003_R2.fastq.gz
May.1	replicate 1	May	Bonawe deep, Loch Etive, Scotland, UK	RE5	56.45°N, 5.18°W	2019-05-08	Spring	11:15:00	Sampling from 140 m to 50 m depth	Sorting of 25 CV C. finmarchicus	RNA extraction	RNA-sequencing	PRJNA734260	SAMN19487487	SRR14700070	SRP322124	CfANNUAL-t5-1_CAACAATG-CTTCACGG-BHGL7WDSXY_L003_R1.fastq.gz	CfANNUAL-t5-1_CAACAATG-CTTCACGG-BHGL7WDSXY_L003_R2.fastq.gz
May.2	replicate 2	May	Bonawe deep, Loch Etive, Scotland, UK	RE5	56.45°N, 5.18°W	2019-05-08	Spring	11:15:00	Sampling from 140 m to 50 m depth	Sorting of 25 CV C. finmarchicus	RNA extraction	RNA-sequencing	PRJNA734260	SAMN19487488	SRR14700069	SRP322124	CfANNUAL-t5-2_TGGTGGCA-TCCTGTAA-BHGL7WDSXY_L003_R1.fastq.gz	CfANNUAL-t5-2_TGGTGGCA-TCCTGTAA-BHGL7WDSXY_L003_R2.fastq.gz
May.3	replicate 3	May	Bonawe deep, Loch Etive, Scotland, UK	RE5	56.45°N, 5.18°W	2019-05-08	Spring	11:15:00	Sampling from 140 m to 50 m depth	Sorting of 25 CV C. finmarchicus	RNA extraction	RNA-sequencing	PRJNA734260	SAMN19487489	SRR14700068	SRP322124	CfANNUAL-t5-3_CGGACAAC-TCCGGATT-BHGL7WDSXY_L003_R1.fastq.gz	CfANNUAL-t5-3_CGGACAAC-TCCGGATT-BHGL7WDSXY_L003_R2.fastq.gz
Jun.1	replicate 1	June	Bonawe deep, Loch Etive, Scotland, UK	RE5	56.45°N, 5.18°W	2019-06-06	Spring	12:05:00	Sampling from 140 m to 50 m depth	Sorting of 25 CV C. finmarchicus	RNA extraction	RNA-sequencing	PRJNA734260	SAMN19487490	SRR14700071	SRP322124	CfANNUAL-t6-1_GAATGAGA-GAGGCATT-BHGL7WDSXY_L003_R1.fastq.gz	CfANNUAL-t6-1_GAATGAGA-GAGGCATT-BHGL7WDSXY_L003_R2.fastq.gz
Jun.2	replicate 2	June	Bonawe deep, Loch Etive, Scotland, UK	RE5	56.45°N, 5.18°W	2019-06-06	Spring	12:05:00	Sampling from 140 m to 50 m depth	Sorting of 25 CV C. finmarchicus	RNA extraction	RNA-sequencing	PRJNA734260	SAMN19487491	SRR14700067	SRP322124	CfANNUAL-t6-2_TGCGGCGT-CCTCGGTA-BHGL7WDSXY_L003_R1.fastq.gz	CfANNUAL-t6-2_TGCGGCGT-CCTCGGTA-BHGL7WDSXY_L003_R2.fastq.gz
Jun.3	replicate 3	June	Bonawe deep, Loch Etive, Scotland, UK	RE5	56.45°N, 5.18°W	2019-06-06	Spring	12:05:00	Sampling from 140 m to 50 m depth	Sorting of 25 CV C. finmarchicus	RNA extraction	RNA-sequencing	PRJNA734260	SAMN19487492	SRR14700066	SRP322124	CfANNUAL-t6-3_CATAATAC-TTCTAACG-BHGL7WDSXY_L003_R1.fastq.gz	CfANNUAL-t6-3_CATAATAC-TTCTAACG-BHGL7WDSXY_L003_R2.fastq.gz
Jul.1	replicate 1	July	Bonawe deep, Loch Etive, Scotland, UK	RE5	56.45°N, 5.18°W	2019-07-08	Summer	10:01:00	Sampling from 140 m to 50 m depth	Sorting of 25 CV C. finmarchicus	RNA extraction	RNA-sequencing	PRJNA734260	SAMN19487493	SRR14700065	SRP322124	CfANNUAL-t7-1_GATCTATC-ATGAGGCT-BHGL7WDSXY_L003_R1.fastq.gz	CfANNUAL-t7-1_GATCTATC-ATGAGGCT-BHGL7WDSXY_L003_R2.fastq.gz
Jul.2	replicate 2	July	Bonawe deep, Loch Etive, Scotland, UK	RE5	56.45°N, 5.18°W	2019-07-08	Summer	10:01:00	Sampling from 140 m to 50 m depth	Sorting of 25 CV C. finmarchicus	RNA extraction	RNA-sequencing	PRJNA734260	SAMN19487494	SRR14700064	SRP322124	CfANNUAL-t7-2_AGCTCGCT-GCAGAATC-BHGL7WDSXY_L003_R1.fastq.gz	CfANNUAL-t7-2_AGCTCGCT-GCAGAATC-BHGL7WDSXY_L003_R2.fastq.gz
Jul.3	replicate 3	July	Bonawe deep, Loch Etive, Scotland, UK	RE5	56.45°N, 5.18°W	2019-07-08	Summer	10:01:00	Sampling from 140 m to 50 m depth	Sorting of 25 CV C. finmarchicus	RNA extraction	RNA-sequencing	PRJNA734260	SAMN19487495	SRR14700061	SRP322124	CfANNUAL-t7-3_CGGAACTG-CACTACGA-BHGL7WDSXY_L003_R1.fastq.gz	CfANNUAL-t7-3_CGGAACTG-CACTACGA-BHGL7WDSXY_L003_R2.fastq.gz
Aug.1	replicate 1	August	Bonawe deep, Loch Etive, Scotland, UK	RE5	56.45°N, 5.18°W	2019-08-06	Summer	10:22:00	Sampling from 140 m to 50 m depth	Sorting of 25 CV C. finmarchicus	RNA extraction	RNA-sequencing	PRJNA734260	SAMN19487496	SRR14700060	SRP322124	CfANNUAL-t8-1_TAAGGTCA-TGTCGTAG-BHGL7WDSXY_L003_R1.fastq.gz	CfANNUAL-t8-1_TAAGGTCA-TGTCGTAG-BHGL7WDSXY_L003_R2.fastq.gz
Aug.2	replicate 2	August	Bonawe deep, Loch Etive, Scotland, UK	RE5	56.45°N, 5.18°W	2019-08-06	Summer	10:22:00	Sampling from 140 m to 50 m depth	Sorting of 25 CV C. finmarchicus	RNA extraction	RNA-sequencing	PRJNA734260	SAMN19487497	SRR14700063	SRP322124	CfANNUAL-t8-2_TTGCCTAG-ACCACTTA-BHGL7WDSXY_L003_R1.fastq.gz	CfANNUAL-t8-2_TTGCCTAG-ACCACTTA-BHGL7WDSXY_L003_R2.fastq.gz
Aug.3	replicate 3	August	Bonawe deep, Loch Etive, Scotland, UK	RE5	56.45°N, 5.18°W	2019-08-06	Summer	10:22:00	Sampling from 140 m to 50 m depth	Sorting of 25 CV C. finmarchicus	RNA extraction	RNA-sequencing	PRJNA734260	SAMN19487498	SRR14700059	SRP322124	CfANNUAL-t8-3_CCATTCGA-GTTGTCCG-BHGL7WDSXY_L003_R1.fastq.gz	CfANNUAL-t8-3_CCATTCGA-GTTGTCCG-BHGL7WDSXY_L003_R2.fastq.gz
Sept.1	replicate 1	September	Bonawe deep, Loch Etive, Scotland, UK	RE5	56.45°N, 5.18°W	2019-09-02	Summer	10:30:00	Sampling from 140 m to 50 m depth	Sorting of 25 CV C. finmarchicus	RNA extraction	RNA-sequencing	PRJNA734260	SAMN19487499	SRR14700058	SRP322124	CfANNUAL-t9-1_ACACTAAG-ATCCATAT-BHGL7WDSXY_L003_R1.fastq.gz	CfANNUAL-t9-1_ACACTAAG-ATCCATAT-BHGL7WDSXY_L003_R2.fastq.gz
Sept.2	replicate 2	September	Bonawe deep, Loch Etive, Scotland, UK	RE5	56.45°N, 5.18°W	2019-09-02	Summer	10:30:00	Sampling from 140 m to 50 m depth	Sorting of 25 CV C. finmarchicus	RNA extraction	RNA-sequencing	PRJNA734260	SAMN19487500	SRR14700057	SRP322124	CfANNUAL-t9-2_GTGTCGGA-GCTTGCGC-BHGL7WDSXY_L003_R1.fastq.gz	CfANNUAL-t9-2_GTGTCGGA-GCTTGCGC-BHGL7WDSXY_L003_R2.fastq.gz
Sept.3	replicate 3	September	Bonawe deep, Loch Etive, Scotland, UK	RE5	56.45°N, 5.18°W	2019-09-02	Summer	10:30:00	Sampling from 140 m to 50 m depth	Sorting of 25 CV C. finmarchicus	RNA extraction	RNA-sequencing	PRJNA734260	SAMN19487501	SRR14700056	SRP322124	CfANNUAL-t9-3_TTCCTGTT-AGTATCTT-BHGL7WDSXY_L003_R1.fastq.gz	CfANNUAL-t9-3_TTCCTGTT-AGTATCTT-BHGL7WDSXY_L003_R2.fastq.gz
Oct.1	replicate 1	October	Bonawe deep, Loch Etive, Scotland, UK	RE5	56.45°N, 5.18°W	2019-10-01	Autumn	11:10:00	Sampling from 140 m to 50 m depth	Sorting of 25 CV C. finmarchicus	RNA extraction	RNA-sequencing	PRJNA734260	SAMN19487502	SRR14700054	SRP322124	CfANNUAL-t10-1_CCTTCACC-GACGCTCC-BHGL7WDSXY_L003_R1.fastq.gz	CfANNUAL-t10-1_CCTTCACC-GACGCTCC-BHGL7WDSXY_L003_R2.fastq.gz
Oct.2	replicate 2	October	Bonawe deep, Loch Etive, Scotland, UK	RE5	56.45°N, 5.18°W	2019-10-01	Autumn	11:10:00	Sampling from 140 m to 50 m depth	Sorting of 25 CV C. finmarchicus	RNA extraction	RNA-sequencing	PRJNA734260	SAMN19487503	SRR14700053	SRP322124	CfANNUAL-t10-2_GCCACAGG-CATGCCAT-BHGL7WDSXY_L003_R1.fastq.gz	CfANNUAL-t10-2_GCCACAGG-CATGCCAT-BHGL7WDSXY_L003_R2.fastq.gz
Oct.3	replicate 3	October	Bonawe deep, Loch Etive, Scotland, UK	RE5	56.45°N, 5.18°W	2019-10-01	Autumn	11:10:00	Sampling from 140 m to 50 m depth	Sorting of 25 CV C. finmarchicus	RNA extraction	RNA-sequencing	PRJNA734260	SAMN19487504	SRR14700052	SRP322124	CfANNUAL-t10-3_ATTGTGAA-TGCATTGC-BHGL7WDSXY_L003_R1.fastq.gz	CfANNUAL-t10-3_ATTGTGAA-TGCATTGC-BHGL7WDSXY_L003_R2.fastq.gz
Nov.1	replicate 1	November	Bonawe deep, Loch Etive, Scotland, UK	RE5	56.45°N, 5.18°W	2019-11-01	Autumn	10:40:00	Sampling from 140 m to 50 m depth	Sorting of 25 CV C. finmarchicus	RNA extraction	RNA-sequencing	PRJNA734260	SAMN19487505	SRR14700051	SRP322124	CfANNUAL-t11-1_ACTCGTGT-ATTGGAAC-BHGL7WDSXY_L003_R1.fastq.gz	CfANNUAL-t11-1_ACTCGTGT-ATTGGAAC-BHGL7WDSXY_L003_R2.fastq.gz
Nov.2	replicate 2	November	Bonawe deep, Loch Etive, Scotland, UK	RE5	56.45°N, 5.18°W	2019-11-01	Autumn	10:40:00	Sampling from 140 m to 50 m depth	Sorting of 25 CV C. finmarchicus	RNA extraction	RNA-sequencing	PRJNA734260	SAMN19487506	SRR14700050	SRP322124	CfANNUAL-t11-2_GTCTACAC-GCCAAGGT-BHGL7WDSXY_L003_R1.fastq.gz	CfANNUAL-t11-2_GTCTACAC-GCCAAGGT-BHGL7WDSXY_L003_R2.fastq.gz
Nov.3	replicate 3	November	Bonawe deep, Loch Etive, Scotland, UK	RE5	56.45°N, 5.18°W	2019-11-01	Autumn	10:40:00	Sampling from 140 m to 50 m depth	Sorting of 25 CV C. finmarchicus	RNA extraction	RNA-sequencing	PRJNA734260	SAMN19487507	SRR14700049	SRP322124	CfANNUAL-t11-3_CAATTAAC-CGAGATAT-BHGL7WDSXY_L003_R1.fastq.gz	CfANNUAL-t11-3_CAATTAAC-CGAGATAT-BHGL7WDSXY_L003_R2.fastq.gz
Dec.1	replicate 1	December	Bonawe deep, Loch Etive, Scotland, UK	RE5	56.45°N, 5.18°W	2019-12-03	Autumn	11:10:00	Sampling from 140 m to 50 m depth	Sorting of 25 CV C. finmarchicus	RNA extraction	RNA-sequencing	PRJNA734260	SAMN19487508	SRR14700048	SRP322124	CfANNUAL-t12-1_TGGCCGGT-TAGAGCGC-BHGL7WDSXY_L003_R1.fastq.gz	CfANNUAL-t12-1_TGGCCGGT-TAGAGCGC-BHGL7WDSXY_L003_R2.fastq.gz
Dec.2	replicate 2	December	Bonawe deep, Loch Etive, Scotland, UK	RE5	56.45°N, 5.18°W	2019-12-03	Autumn	11:10:00	Sampling from 140 m to 50 m depth	Sorting of 25 CV C. finmarchicus	RNA extraction	RNA-sequencing	PRJNA734260	SAMN19487509	SRR14700047	SRP322124	CfANNUAL-t12-2_AGTACTCC-AACCTGTT-BHGL7WDSXY_L003_R1.fastq.gz	CfANNUAL-t12-2_AGTACTCC-AACCTGTT-BHGL7WDSXY_L003_R2.fastq.gz
Dec.3	replicate 3	December	Bonawe deep, Loch Etive, Scotland, UK	RE5	56.45°N, 5.18°W	2019-12-03	Autumn	11:10:00	Sampling from 140 m to 50 m depth	Sorting of 25 CV C. finmarchicus	RNA extraction	RNA-sequencing	PRJNA734260	SAMN19487510	SRR14700046	SRP322124	CfANNUAL-t12-3_GACGTCTT-GGTTCACC-BHGL7WDSXY_L003_R1.fastq.gz	CfANNUAL-t12-3_GACGTCTT-GGTTCACC-BHGL7WDSXY_L003_R2.fastq.gz

## Sheet: Supplementary Table 2
Supplementary Table 2: CTD, Sun and Moon metadata for each sampling time (https://www.timeanddate.com/sun/uk/oban; https://www.timeanddate.com/moon/phases/uk/oban; https://www.tidetimes.co.uk/bonawe-tide-times).
Sampling							CTD			Sun								Tides							Moon
Month	Samples	Sampling site	Station name	Geographical position	Date (m/d/y)	Time (h, UTC)	Salinity (psu)	Temperature (°C)	Depth	Solar altitude	Daylength (h)	Sunrise (h, UTC)	Sunset (h, UTC)	Solar noon (h, UTC)	Duration between sampling and solar noon (h)	Solar noon altitude	Solar midnight altitude	Tides	High tide (h, UTC)	Duration between sampling and high tide (h)	Height (m)	Low tide (h, UTC)	Duration between sampling and low tide (h)	Height (m)	New Moon (number of days before sampling)	1st quarter Moon (number of days after sampling)
January	Jan.	Bonawe deep, Loch Etive, Scotland, UK	RE5	56.45°N, 5.18°W	2019-01-09	12:08:00	27.49	12.92	140-50 m	11°	07:14:51	08:51:00	16:06:00	12:28:00	00:20:00	11.6°	(-)56°	ebb tide	09:22:00	02:46:00	2	16:12:00	04:04:00	0.7	1/6/2019 (-3 days)	1/14/2019 (+5 days)
February	Feb.	Bonawe deep, Loch Etive, Scotland, UK	RE5	56.45°N, 5.18°W	2019-02-11	12:15:00	27.45	12.87	140-50 m	19°	09:16:42	07:58:00	17:14:00	12:36:00	00:21:00	19.6°	(-)48°	ebb tide	11:09:00	01:06:00	1.8	17:51:00	05:36:00	0.7	2/4/2019 (-7 days)	2/12/2019 (+1 day)
March	Mar.	Bonawe deep, Loch Etive, Scotland, UK	RE5	56.45°N, 5.18°W	2019-03-11	11:55:00	27.19	12.75	140-50 m	29°	11:27:11	06:48:00	18:16:00	12:31:00	00:36:00	29.9°	(-)37°	ebb tide	10:06:00	01:49:00	1.9	16:42:00	04:47:00	0.6	3/6/2019 (-5 days)	3/14/2019 (+3 days)
April	Apr.	Bonawe deep, Loch Etive, Scotland, UK	RE5	56.45°N, 5.18°W	2019-04-08	11:30:00	N/A	N/A	140-50 m	40°	13:40:01	05:34:00	19:14:00	12:23:00	00:53:00	40.8°	(-)27°	ebb tide	09:12:00	02:18:00	1.9	15:50:00	04:20:00	0.4	4/5/2019 (-3 days)	4/12/2019 (+4 days)
May	May.	Bonawe deep, Loch Etive, Scotland, UK	RE5	56.45°N, 5.18°W	2019-05-08	11:15:00	27.64	10.84	140-50 m	49°	15:54:49	04:21:00	20:16:00	12:18:00	01:03:00	50.7°	(-)17°	ebb tide	09:27:00	01:48:00	1.8	16:07:00	04:52:00	0.4	5/4/2019 (-4 days)	5/12/2019 (+4 days)
June	Jun.	Bonawe deep, Loch Etive, Scotland, UK	RE5	56.45°N, 5.18°W	2019-06-06	12:05:00	28.02	10.84	140-50 m	56°	17:28:28	03:36:00	21:05:00	12:20:00	00:15:00	56.2°	(-)11°	ebb tide	09:19:00	02:46:00	1.8	15:57:00	03:52:00	0.3	6/3/2019 (-3 days)	6/10/2019 (+4 days)
July	Jul.	Bonawe deep, Loch Etive, Scotland, UK	RE5	56.45°N, 5.18°W	2019-07-08	10:01:00	27.98	10.83	140-50 m	47°	17:25:01	03:44:00	21:09:00	12:26:00	02:25:00	56.1°	(-)11°	flood tide	11:39:00	01:38:00	1.7	06:09:00	03:52:00	0.5	7/2/2019 (-6 days)	7/9/2019 (+1 day)
August	Aug.	Bonawe deep, Loch Etive, Scotland, UK	RE5	56.45°N, 5.18°W	2019-08-06	10:22:00	27.97	10.83	140-50 m	44°	15:48:44	04:32:00	20:21:00	12:27:00	02:05:00	50.3°	(-)17°	flood tide	11:12:00	00:50:00	1.8	05:45:00	04:37:00	0.5	8/1/2019 (-5 days)	8/7/2019 (+1 day)
September	Sept.	Bonawe deep, Loch Etive, Scotland, UK	RE5	56.45°N, 5.18°W	2019-09-02	10:30:00	27.94	10.84	140-50 m	37°	13:48:51	05:26:00	19:15:00	12:21:00	01:51:00	41.5°	(-)25°	ebb tide	09:22:00	01:08:00	2	16:00:00	05:30:00	0.2	8/30/2019 (-3 days)	9/6/2019 (+4 days)
October	Oct.	Bonawe deep, Loch Etive, Scotland, UK	RE5	56.45°N, 5.18°W	2019-10-01	11:10:00	27.93	10.85	140-50 m	29°	11:33:27	06:24:00	17:57:00	12:11:00	01:01:00	30.4°	(-)37°	ebb tide	08:56:00	02:14:00	2	15:41:00	04:31:00	0.2	9/28/2019 (-3 days)	10/5/2019 (+4 days)
November	Nov.	Bonawe deep, Loch Etive, Scotland, UK	RE5	56.45°N, 5.18°W	2019-11-01	10:40:00	27.89	10.87	140-50 m	17°	09:11:08	07:29:00	16:40:00	12:05:00	01:25:00	19.2°	(-)48°	ebb tide	09:45:00	00:55:00	1.9	16:43:00	06:03:00	0.5	10/28/2019 (-4 days)	11/4/2019 (+3 days)
December	Dec.	Bonawe deep, Loch Etive, Scotland, UK	RE5	56.45°N, 5.18°W	2019-12-03	11:10:00	27.79	10.74	140-50 m	11°	07:14:54	08:33:00	15:48:00	12:11:00	01:01:00	11.6°	(-)56°	flood tide	11:44:00	00:34:00	1.8	06:11:00	04:59:00	0.8	11/26/2019 (-7 days)	12/4/2019 (+1 day)

## Sheet: Supplementary Table 3
Supplementary Table 3: Sample details on sequencing depth, mapping statistics on the reference transcriptome (Salmon), and filtering statistics of the outlier component (comp92_c0_seq1; GAXK01170082.1) and comps with less than 1 CPM (Count Per Million).
Samples	Number of reads	Number of mapped reads	Percentage of mapped reads	Number of mapped reads after filtering the outilier comp	Percentage of mapped reads discarded by filtering the outlier comp	Number of mapped reads after filtering comps with low expression	Percentage of mapped reads discarded by filtering comps with low expression
Jan.1	127536564	9.65723e+07	75.7213	9.61547e+07	0.432406	9.5792e+07	0.375627
Jan.2	181270272	1.3694e+08	75.5448	1.36348e+08	0.432791	1.35797e+08	0.401789
Jan.3	190112432	1.44087e+08	75.7906	1.4381e+08	0.192223	1.43276e+08	0.370513
Feb.1	166754964	1.2665e+08	75.9497	1.26234e+08	0.328233	1.25714e+08	0.410804
Feb.2	112920974	8.53722e+07	75.6035	8.52416e+07	0.153007	8.49022e+07	0.397474
Feb.3	105977112	8.02625e+07	75.7357	8.01368e+07	0.156552	7.98167e+07	0.398829
Mar.1	191493304	1.51296e+08	79.0086	1.1173e+08	26.1518	1.11222e+08	0.33541
Mar.2	112476970	8.06644e+07	71.7164	8.04903e+07	0.215823	8.01132e+07	0.467508
Mar.3	142759420	1.06328e+08	74.4803	1.06133e+08	0.183328	1.05674e+08	0.43107
Apr.1	130251056	9.39192e+07	72.1063	9.37269e+07	0.204779	9.33682e+07	0.381916
Apr.2	163874514	1.20924e+08	73.7907	1.20728e+08	0.162561	1.20257e+08	0.388967
Apr.3	119217178	8.90319e+07	74.6804	8.88723e+07	0.179274	8.85153e+07	0.401004
May.1	132192238	9.44355e+07	71.438	9.39359e+07	0.529019	9.36437e+07	0.309437
May.2	111699946	8.02268e+07	71.8235	7.97073e+07	0.647535	7.94775e+07	0.286497
May.3	124687322	8.92439e+07	71.5741	8.87999e+07	0.497502	8.85348e+07	0.297082
Jun.1	94066710	6.77612e+07	72.0353	6.76407e+07	0.177866	6.73514e+07	0.426957
Jun.2	137968790	9.88024e+07	71.6121	9.84605e+07	0.346076	9.80346e+07	0.431065
Jun.3	153299364	1.09873e+08	71.6719	1.09477e+08	0.359738	1.0899e+08	0.443337
Jul.1	144264372	1.06824e+08	74.0474	1.05864e+08	0.898404	1.05431e+08	0.405217
Jul.2	111376666	8.24209e+07	74.0019	8.21629e+07	0.312994	8.18538e+07	0.375091
Jul.3	117525786	9.40895e+07	80.0586	6.69661e+07	28.8272	6.6688e+07	0.295596
Aug.1	139122130	1.02413e+08	73.6135	1.02163e+08	0.243502	1.0177e+08	0.383877
Aug.2	135094540	1.00665e+08	74.5146	1.00475e+08	0.188738	1.00073e+08	0.400033
Aug.3	149678936	1.10883e+08	74.0807	1.10508e+08	0.338427	1.10063e+08	0.401641
Sept.1	156153666	1.17713e+08	75.3828	1.17174e+08	0.457573	1.16705e+08	0.398782
Sept.2	172474964	1.29503e+08	75.085	1.29071e+08	0.333182	1.28544e+08	0.407414
Sept.3	138739628	1.03022e+08	74.2557	1.0265e+08	0.361198	1.02232e+08	0.406117
Oct.1	134506536	1.01643e+08	75.5674	1.01238e+08	0.398546	1.00842e+08	0.389564
Oct.2	114367248	8.58526e+07	75.0675	8.5576e+07	0.322123	8.52311e+07	0.401755
Oct.3	107741104	8.10066e+07	75.1864	8.07813e+07	0.278202	8.04663e+07	0.388774
Nov.1	105273046	7.96441e+07	75.6548	7.93799e+07	0.331798	7.90561e+07	0.406563
Nov.2	92673090	6.94485e+07	74.9392	6.92355e+07	0.306706	6.89598e+07	0.396931
Nov.3	156716506	1.18529e+08	75.6327	1.1643e+08	1.77076	1.1591e+08	0.439053
Dec.1	171339644	1.23095e+08	71.8425	1.21687e+08	1.14344	1.21165e+08	0.423884
Dec.2	147564788	1.12391e+08	76.1639	1.11574e+08	0.726954	1.11123e+08	0.401269
Dec.3	135049896	1.02272e+08	75.729	1.01741e+08	0.518724	1.01334e+08	0.398867

## Sheet: Supplementary Table 4
Supplementary Table 4: Correlation between replicates before and after filtering the outlier component (comp92_c0_seq1; GAXK01170082.1); related to Figure 3.
Sample 1	Sample 2	Correlation before filtering	Correlation after filtering the outlier comp
Jan.1	Jan.2	0.994819	0.994798
Jan.1	Jan.3	0.997396	0.998108
Jan.2	Jan.3	0.993952	0.994553
Feb.1	Feb.2	0.998174	0.998697
Feb.1	Feb.3	0.997376	0.997846
Feb.2	Feb.3	0.996513	0.996511
Mar.1	Mar.2	0.209119	0.986671
Mar.1	Mar.3	0.203373	0.980397
Mar.2	Mar.3	0.99362	0.993622
Apr.1	Apr.2	0.992473	0.992491
Apr.1	Apr.3	0.949839	0.949758
Apr.2	Apr.3	0.971967	0.97197
May.1	May.2	0.99711	0.997166
May.1	May.3	0.998125	0.998133
May.2	May.3	0.998124	0.998261
Jun.1	Jun.2	0.998006	0.998155
Jun.1	Jun.3	0.998669	0.998882
Jun.2	Jun.3	0.998821	0.998825
Jul.1	Jul.2	0.994386	0.996742
Jul.1	Jul.3	0.296865	0.998767
Jul.2	Jul.3	0.230236	0.998261
Aug.1	Aug.2	0.998494	0.998533
Aug.1	Aug.3	0.996952	0.997025
Aug.2	Aug.3	0.998692	0.998921
Sept.1	Sept.2	0.995077	0.995303
Sept.1	Sept.3	0.997809	0.997886
Sept.2	Sept.3	0.996997	0.997029
Oct.1	Oct.2	0.99838	0.998469
Oct.1	Oct.3	0.997399	0.997602
Oct.2	Oct.3	0.997646	0.997663
Nov.1	Nov.2	0.993123	0.993106
Nov.1	Nov.3	0.975819	0.996576
Nov.2	Nov.3	0.967245	0.987274
Dec.1	Dec.2	0.995079	0.997746
Dec.1	Dec.3	0.99044	0.995393
Dec.2	Dec.3	0.996431	0.996755
